# Supplementary material for: Effectiveness of Interventions to Improve the Anticholinergic Prescribing Practice in Older Adults: A Systematic Review
Source: J Clin Med. 2022 Jan 28;11(3):714. doi: 10.3390/jcm11030714 (PMC8836376; doi:10.3390/jcm11030714)
Supplement: Supplementary file 1 [file jcm-11-00714-s001.zip]

Archive with 1 entries (1 files):
- jcm-1561171-supplementary.pdf
